# Supplementary material for: Epidemiology of Chronic Hepatitis C in First Nations Populations in Canadian Prairie Provinces
Source: Pathogens. 2025 Jul 14;14(7):693. doi: 10.3390/pathogens14070693 (PMC12299096; doi:10.3390/pathogens14070693)
Supplement: Supplementary file 1 [file pathogens-14-00693-s001.zip]

Archive with 1 entries (1 files):
- pathogens-3697835-supplementary.pdf
